# Supplementary material for: Size and shape in the evolution of ant worker morphology
Source: PeerJ. 2013 Nov 5;1:e205. doi: 10.7717/peerj.205 (PMC3828632; doi:10.7717/peerj.205)
Supplement: Supplemental Information 1 — Three files are included: a family-level dataset (formicidae.csv) and two datasets with measurements major and minor workers of Pheidole. Acronyms are described in the text. [file peerj-01-205-s001.zip]

Archive with 7 entries (6 files):
- formicidae.csv
- __MACOSX/
- __MACOSX/._formicidae.csv
- pheidole_majors.csv
- __MACOSX/._pheidole_majors.csv
- pheidole_minors.csv
- __MACOSX/._pheidole_minors.csv
